# Supplementary material for: Black widows as plastic wallflowers: female choosiness increases with indicators of high mate availability in a natural population
Source: Sci Rep. 2020 Jun 2;10:8981. doi: 10.1038/s41598-020-65985-z (PMC7265538; doi:10.1038/s41598-020-65985-z)
Supplement: Supplementary file 1 — Supplementary information 1. [file 41598_2020_65985_MOESM1_ESM.csv]

trt	cage	pdays	mdays	males.p	males.m	total.males	any.males	any.males.before	any.males.after	days.to.male.after	mating trial	cannibalism	precopcann	sacs	viablesacsYN	mated
A	1A	22	17	0	14	14	1	0	1	3	Y	N	N	1	1	Y
A	2A	12	31	0	8	8	1	0	1	3	Y	Y	Y	0	0	N
A	3A	20	23	0	1	1	1	0	1	12	Y	Y	Y	0	0	N
A	4A	43	0	0	NA	0	0	0	0	NA	N	NA	NA	0	0	NA
A	5A	19	24	0	0	0	0	0	0	NA	Y	N	N	0	0	Y
A	6A	10	33	0	14	14	1	0	1	4	Y	N	N	2	1	Y
A	7A	43	0	0	NA	0	0	0	0	NA	N	NA	NA	0	0	NA
A	8A	17	26	0	0	0	0	0	0	NA	Y	Y	N	2	1	Y
A	9A	29	9	0	0	0	0	0	0	NA	Y	N	N	0	0	N
A	10A	3	40	0	0	0	0	0	0	NA	Y	N	N	0	0	Y
A	11A	15	28	0	0	0	0	0	0	NA	N	NA	NA	0	0	NA
A	12A	24	19	0	4	4	1	0	1	8	Y	N	N	1	1	Y
A	13A	19	24	0	1	1	1	0	1	17	Y	Y	N	1	1	Y
A	14A	15	28	0	1	1	1	0	1	14	Y	N	N	0	0	N
A	15A	10	33	0	5	5	1	0	1	4	Y	N	N	0	0	Y
A	16A	26	17	0	0	0	0	0	0	NA	Y	Y	Y	0	0	N
A	17A	43	0	0	NA	0	0	0	0	NA	N	NA	NA	0	0	NA
A	18A	12	31	0	10	10	1	0	1	3	Y	N	N	1	1	Y
A	19A	16	27	0	2	2	1	0	1	1	N	NA	NA	0	0	NA
A	20A	12	31	0	4	4	1	0	1	20	Y	N	N	0	0	Y
B	1B	38	0	0	NA	0	0	0	0	NA	Y	N	N	0	0	Y
B	2B	39	4	1	0	1	1	1	0	NA	Y	Y	N	1	1	Y
B	3B	17	26	0	5	5	1	0	1	7	Y	N	N	2	1	Y
B	4B	4	39	0	2	2	1	0	1	11	Y	Y	N	2	1	Y
B	5B	19	24	0	6	6	1	0	1	8	Y	N	N	1	1	Y
B	6B	20	17	0	1	1	1	0	1	16	Y	N	N	1	1	Y
B	7B	25	18	0	0	1	1	1	0	NA	Y	N	N	3	1	Y
B	8B	16	27	0	1	1	1	0	1	26	Y	N	N	2	1	Y
B	9B	17	17	0	0	0	0	0	0	NA	Y	N	N	3	1	Y
B	10B	43	0	0	NA	0	0	0	0	NA	N	NA	NA	0	0	NA
B	11B	24	19	0	0	0	0	0	0	NA	Y	N	N	0	0	Y
B	12B	40	0	0	NA	0	0	0	0	NA	N	NA	NA	1	0	NA
B	13B	12	31	0	8	8	1	0	1	4	Y	N	N	1	1	Y
B	14B	24	19	0	0	0	0	0	0	NA	Y	N	N	1	1	Y
B	15B	9	34	0	0	0	0	0	0	NA	Y	N	N	1	1	Y
B	16B	12	31	0	1	1	1	0	1	21	N	NA	NA	0	0	NA
B	17B	12	31	0	25	25	1	0	1	9	Y	N	N	1	1	Y
B	18B	30	13	1	1	2	1	1	1	NA	Y	N	N	1	1	Y
B	19B	29	0	0	NA	0	0	0	0	NA	N	NA	NA	0	0	NA
B	20B	26	0	0	NA	0	0	0	0	NA	N	NA	NA	0	0	NA
