# Supplementary material for: Black widows as plastic wallflowers: female choosiness increases with indicators of high mate availability in a natural population
Source: Sci Rep. 2020 Jun 2;10:8981. doi: 10.1038/s41598-020-65985-z (PMC7265538; doi:10.1038/s41598-020-65985-z)
Supplement: Supplementary file 2 — Supplementary information 2. [file 41598_2020_65985_MOESM2_ESM.r]

# analyses for "Black widows as plastic wallflowers: female choosiness 
# increases with indicators of high mate availability in a natural population"

library(tinytex)
library(brglm)

# read data file
sub = read.csv("SM3-data.csv", header = T)
head(sub)
str(sub)

# description of variables:

# trt = treatment (A = clustered, B = isolated)
# cage = cage ID for each experimental female
# pdays = number of days female spent as immature
# mdays = number of days female spent as mature
# males.p = number of males who visited a female when she was still immature 
#           (in her penultimate instar)
# males.m = number of males who visited a female after her moult to maturity
# total.males = total number of males who visited a female during the field 
#               experiment
# any.males = whether female was visited by any males (1) or not (0) during 
#             the field experiment
# any.males.before = whether female was visited by any males (1) or not (0) 
#                    before maturity
# any.males.after = whether female was visited by any males (1) or not (0) 
#                   after maturity
# days.to.male.after = number of days after maturity before the first male 
#                      arrived at a female's cage
# mating.trial = whether female was used in a mating trial (Y) or not (N)
# cannibalism = whether the female engaged in cannibalism (Y) or not (N) during 
#               the mating trial
# precopcann = whether the female engaged in pre-copulatory cannibalism (Y) 
#              or not (N) during the mating trial
# sacs = number of egg sacs produced by the female before her natural death
# viablesacsYN = whether the female produced any egg sacs from which live 
#                spiderlings emerged (Y) or not (N)
# mated = whether the female mated (Y) or not (N) during the mating trial 


# compare total number of males that visited females in each treatment

par(mfrow = c(2,1))
par(mar = c(4,4,1,1))
hist(sub$total.males[sub$trt == "A"], main = "clumped", 
     breaks = c(0:30), right = F,
     xlim = c(0,30), ylim = c(0,10), include.lowest = F)
hist(sub$total.males[sub$trt == "B"], main = "isolated", 
     breaks = c(0:30), right = F,
     xlim = c(0,30), ylim = c(0,10), include.lowest = F)

mean(sub$total.males[sub$trt == "A"])
mean(sub$total.males[sub$trt == "B"])

median(sub$total.males[sub$trt == "A"])
median(sub$total.males[sub$trt == "B"])

wilcox.test(sub$total.males[sub$trt == "A"], sub$total.males[sub$trt == "B"])

# compare number of females were visited by any males before maturity 
table(sub$trt, sub$any.males.before)
fisher.test(table(sub$trt, sub$any.males.before))

# compare number of females were visited by any males after maturity 
table(sub$trt, sub$any.males.after)
fisher.test(table(sub$trt, sub$any.males.after))

# compare timing of first male arrival between treatments
mean(sub$days.to.male.after[sub$trt == "A"], na.rm = T)
mean(sub$days.to.male.after[sub$trt == "B"], na.rm = T)

median(sub$days.to.male.after[sub$trt == "A"], na.rm = T)
median(sub$days.to.male.after[sub$trt == "B"], na.rm = T)

min(sub$days.to.male.after[sub$trt == "A"], na.rm = T)
min(sub$days.to.male.after[sub$trt == "B"], na.rm = T)

max(sub$days.to.male.after[sub$trt == "A"], na.rm = T)
max(sub$days.to.male.after[sub$trt == "B"], na.rm = T)

hist(sub$days.to.male.after[sub$trt == "A"], main = "clustered",
     xlim = c(0, 28), ylim = c(0, 8), breaks = 10)
hist(sub$days.to.male.after[sub$trt == "B"], main = "isolated",
     xlim = c(0, 28), ylim = c(0, 8), breaks = 10)

# (log-transform data to meet assumption of normality for t-test)
hist(log(sub$days.to.male.after[sub$trt == "A"]), main = "clustered",
     xlim = c(0, 5), ylim = c(0, 8), breaks = 8)
hist(log(sub$days.to.male.after[sub$trt == "B"]), main = "isolated",
     xlim = c(0, 5), ylim = c(0, 8), breaks = 5)

t.test(log(days.to.male.after) ~ trt, data = sub, alternative = "less", var.equal = F)
exp(1.736)
exp(2.385)

# number of males arriving within 2 days of 1st male
A = c(3,2,1,5,1,1,1,2,2,1,2)
B = c(2,1,1,1,1,1,1,1)


hist(A, breaks = seq(min(A) - 0.5, max(A) + 0.5, by = 1),
     xlim = c(0.5, 6), ylim = c(0, 8), main = "clustered")
hist(B, breaks = seq(min(B) - 0.5, max(B) + 0.5, by = 1),
     xlim = c(0.5, 6), ylim = c(0, 8), main = "isolated")

mean(A)
mean(B)

median(A)
median(B)

wilcox.test(A, B, alternative = "greater")

# Make figure 1 

par(mar = c(6.5, 4.5, 1, 1), oma = c(0, 0, 0, 0))
par(mfrow = c(2, 2))
par(las = 1, lwd = 1.5)

hist(sub$days.to.male.after[sub$trt == "A"], #main = "clumped", 
     xaxt = "n", yaxt = "n",
     xlim = c(0, 28), ylim = c(0, 8), breaks = 10,
     col = "grey", xaxs = "i", yaxs = "i",
     xlab = "", ylab = "", main = "")

axis(1, at = seq(0, 28, by = 2), labels = rep("", 15),
     mgp = c(3, 1.4, 0), cex.axis = 1.5, tck = -0.04, lwd = 1.5,lwd.ticks = 1.5)
axis(2, at = seq(0, 8, by = 1), labels = rep("", 9),
     mgp = c(3, 1, 0), cex.axis = 1.5, tck = -0.05, lwd = 1.5, lwd.ticks = 1.5)
axis(2, at = seq(0, 8, by = 2), labels = seq(0, 8, by = 2),
     mgp = c(3, 1, 0), cex.axis = 1.5, tck = -0.04, lwd = 1.5, lwd.ticks = 1.5)
title(ylab = "Frequency", line = 3, cex.lab = 1.5)
abline(v = median(sub$days.to.male.after[sub$trt == "A"], na.rm = T), lwd = 2, col = "red")
text(15, 5, "clumped", pos = 4, cex = 1.5)
text(25, 7, "a", pos = 4, cex = 1.5)

hist(A, breaks = seq(min(A) - 0.5, max(A) + 0.5, by = 1),
     xaxt = "n", yaxt = "n",
     xlim = c(0.5, 10.5), ylim = c(0, 8), 
     col = "grey", xaxs = "i", yaxs = "i",
     xlab = "", ylab = "", main = "")

axis(1, at = seq(1, 5, by = 1), labels = rep("", 5),
     mgp = c(3, 1.4, 0), cex.axis = 1.5, tck = -0.04, lwd = 1.5, lwd.ticks = 1.5)
axis(2, at = seq(0, 8, by = 1), labels = rep("", 9),
     mgp = c(3, 1, 0), cex.axis = 1.5, tck = -0.04, lwd = 1.5, lwd.ticks = 1.5)
abline(v = median(A, na.rm = T), lwd = 2, col = "red")
box(bty = "l")
text(2, 5, "clumped", pos = 4, cex = 1.5)
text(5, 7, "b", pos = 4, cex = 1.5)

hist(sub$days.to.male.after[sub$trt == "B"], #main = "clumped", 
     xaxt = "n", yaxt = "n",
     xlim = c(0, 28), ylim = c(0, 8), breaks = 10,
     col = "grey", xaxs = "i", yaxs = "i",
     xlab = "", ylab = "", main = "")

axis(1, at = seq(0, 28, by = 2), labels = rep("", 15),
     mgp = c(3, 1.4, 0), cex.axis = 1.5, tck = -0.04, lwd = 1.5,lwd.ticks = 1.5)
axis(1, at = seq(0, 28, by = 4), labels = seq(0, 28, by = 4),
     mgp = c(3, 1, 0), cex.axis = 1.5, tck = 0, lwd = 1.5, lwd.ticks = 1.5)
axis(2, at = seq(0, 8, by = 1), labels = rep("", 9),
     mgp = c(3, 1, 0), cex.axis = 1.5, tck = -0.04, lwd = 1.5, lwd.ticks = 1.5)
axis(2, at = seq(0, 8, by = 2), labels = seq(0, 8, by = 2),
     mgp = c(3, 1, 0), cex.axis = 1.5, tck = -0.04, lwd = 1.5, lwd.ticks = 1.5)
title(ylab = "Frequency", line = 3, cex.lab = 1.5)
abline(v = median(sub$days.to.male.after[sub$trt == "B"], na.rm = T), lwd = 2, col = "red")
text(10, 5, "isolated", pos = 4, cex = 1.5)
text(25, 7.5, "c", pos = 4, cex = 1.5)

title(xlab = "Timing of first male arrival\n(days after female's moult)", line = 4, cex.lab = 1.5)

hist(B, breaks = seq(min(B) - 0.5, max(B) + 0.5, by = 1),
     xaxt = "n", yaxt = "n",
     xlim = c(0.5, 10.5), ylim = c(0, 8), 
     col = "grey", xaxs = "i", yaxs = "i",
     xlab = "", ylab = "", main = "")

axis(1, at = seq(1, 5, by = 1), labels = seq(1, 5, by = 1),
     mgp = c(3, 1, 0), cex.axis = 1.5, tck = -0.04, lwd = 1.5, lwd.ticks = 1.5)
axis(2, at = seq(0, 8, by = 1), labels = rep("", 9),
     mgp = c(3, 1, 0), cex.axis = 1.5, tck = -0.04, lwd = 1.5, lwd.ticks = 1.5)
abline(v = median(B, na.rm = T), lwd = 2, col = "red")
box(bty = "l")
text(2, 5, "clumped", pos = 4, cex = 1.5)
text(5, 7, "d", pos = 4, cex = 1.5)

title(xlab = "Number of males", line = 3.5, cex.lab = 1.5)

###############################
# Now analyze mating trial data
###############################

# first get only data for females used in mating trials
mt = sub[sub$mating.trial == "Y", ] 
head(mt)

# compare mating success between treatments
table(mt$trt, mt$mated)
fisher.test(table(mt$trt, mt$mated), alternative = "greater")

# compare total cannibalism between treatments
table(mt$trt, mt$cannibalism)
fisher.test(table(mt$trt, mt$cannibalism), alternative = "less")

# compare age of females (days since moult to maturity) by treatment
par(mfrow = c(2,1))
hist(sub$mdays[sub$trt == "A"])
hist(sub$mdays[sub$trt == "B"])

wilcox.test(sub$mdays[sub$trt == "A"], sub$mdays[sub$trt == "B"])


# logistic regression analyses (using Firth's bias adjustment method)

# effect of treatment, number of males, and female age on whether or not a
# female copulated at least once
mating = brglm(mated ~ trt + mdays + total.males, data = mt)
summary(mating)

# effect of treatment, number of males, and female age on whether or not a
# female engaged in pre-copulatory cannibalism
pccann = brglm(precopcann ~ trt + mdays + total.males, data = mt)
summary(pccann)

# Check that rate of reproductive failure (proportion of females that copulated at
# least once but did not produce any offspring) did not differ between treatments

rf = matrix(c(2, 13,
              4, 6),
            nrow = 2, ncol = 2, byrow = T)
rownames(rf) = c("isolated", "clustered")
colnames(rf) = c("no spiderlings", "spiderlings")
rf

fisher.test(rf)

# summary table of cannibalism for plotting
canntab = matrix(c(3, 2, 
                   0, 2),
                 byrow = F, 2, 2)
canntab
rownames(canntab) = c("pre-cop", "post-cop")
colnames(canntab) = c("A", "B")
canntab


# Make Figure 2
par(mfrow = c(2, 1))
par(las = 1) # make all labels vertical 
par(lwd = 1.5)

par(mar = c(1, 6, 5, 1)) 
barplot(c(10, 15), beside = F, horiz = F, width = 0.5, space = 0.5,
        col = c("grey30"), # colour bars
        xaxt = "n", # plot the data with no y-axis labels
        border = T, cex.names = 1.25, cex.axis= 1.25,
        xlim = c(0, 1.75), ylim = c(0, 15), 
        xaxt = "n", yaxt = "n", yaxs = "i", xaxs = "i"
)


box(bty = "l", lwd = 1.5) # make an L-shaped frame with line width 1.5


# add axis labels
title(ylab = "Number of females\nthat copulated", 
      line = 2.5, # change to move closer or farther from x axis
      cex.lab= 1.25) # change to adjust text size

axis(2, mgp = c(3, 1, 0), cex.axis= 1.25,  
     tck = -0.04, # this controls how far the tick sticks out
     lwd = 1.5, lwd.ticks = 1.5,
     labels = rep("", 16), at = seq(0, 15, 1))
axis(2, mgp = c(3, 1, 0), cex.axis= 1.25,  
     tck = -0.04, # this controls how far the tick sticks out
     lwd = 1.5, lwd.ticks = 1.5,
     labels = seq(0, 15, 5), at = seq(0, 15, 5))
text(0, 14, "a", pos = 4, cex = 1.5)

par(mar = c(5, 6, 1, 1)) 
barplot(canntab, beside = F, horiz = F, width = 0.5, space = 0.5,
        col = c("black", "grey80"), # colour bars
        xaxt = "n", # plot the data with no y-axis labels
        yaxt = "n", yaxs = "i", xaxs = "i", 
        border = T, cex.names = 1.25, cex.axis= 1.25,
        xlim = c(0,1.75), ylim = c(0, 15) 
)

box(bty = "l", lwd = 1.5) # make an L-shaped frame with line width 1.5

# add axis labels
title(ylab = "Number of females\nthat cannibalised", 
      line = 2.5, # change to move closer or farther from x axis
      cex.lab= 1.25) # change to adjust text size
axis(2, mgp = c(3, 0.75, 0), cex.axis= 1.25,  
     tck = -0.04, # this controls how far the tick sticks out
     lwd = 1.5, lwd.ticks = 1.5,
     labels = rep("", 16), at = seq(0, 15, 1))
axis(2, mgp = c(3, 0.75, 0), cex.axis= 1.25,  
     tck = -0.04, # this controls how far the tick sticks out
     lwd = 1.5, lwd.ticks = 1.5,
     labels = seq(0, 15, 5), at = seq(0, 15, 5))
text(0, 14, "b", pos = 4, cex = 1.5)

axis(1, mgp = c(3, 0.75, 0), cex.axis= 1.25,  
     tck = 0, # this controls how far the tick sticks out
     lwd = 1.5, lwd.ticks = 1.5,
     labels = c("clustered", "isolated"), at = c(0.5, 1.25))

legend(x = 0.25, y = 14.5, # choose x,y coordinates for legend
       title = "timing of cannibalism:",
       c("post-copulatory", "pre-copulatory"), # specify legend text
       fill = c("grey80", "black"), # specify box colours
       border = T, # border around boxes
       bty = "n", # no box around legend
       cex = 1.25 , # control size of text
       x.intersp = 0.5 # change how far text is from boxes
)

title(xlab = "Treatment", line = 2.5, cex.lab = 1.25)
